# Supplementary material for: Tomiyamichthys oriens, a new species of shrimpgoby (Teleostei, Gobiidae) from the coast of Banyuwangi, East Java, Indonesia
Source: Zookeys. 2026 Jun 24;1283:67–77. doi: 10.3897/zookeys.1283.194940 (PMC13324403; doi:10.3897/zookeys.1283.194940)
Supplement: XML Treatment for Tomiyamichthys oriens [file zookeys.1283.194940-treatment1.xml]

<!DOCTYPE tp:taxon-treatment
  PUBLIC "-//TaxonX//DTD Taxonomic Treatment Publishing DTD v0 20100105//EN" "tax-treatment-NSO.dtd">
<tp:taxon-treatment xmlns:tp="http://www.plazi.org/taxpub"><tp:treatment-meta><kwd-group><label>Taxon classification</label><kwd>
              <named-content content-type="kingdom">Animalia</named-content>
            </kwd><kwd>
              <named-content content-type="order">Perciformes</named-content>
            </kwd><kwd>
              <named-content content-type="family">Gobiidae</named-content>
            </kwd></kwd-group><mixed-citation publication-type="journal"><person-group><name><surname>Wibowo</surname><given-names>Kunto</given-names></name><name><surname>Pratiwi</surname><given-names>Hilda M.</given-names></name><name><surname>Dharmayanthi</surname><given-names>Anik B.</given-names></name><name><surname>Tjiptadi</surname><given-names>Djohan</given-names></name><name><surname>Tarmini</surname><given-names>Wiwi</given-names></name><name><surname>Priyadi</surname><given-names>Agus</given-names></name><name><surname>Kusumah</surname><given-names>Ruby V.</given-names></name></person-group><article-title><italic><tp:taxon-name><tp:taxon-name-part taxon-name-part-type="genus" reg="Tomiyamichthys">Tomiyamichthys</tp:taxon-name-part> <tp:taxon-name-part taxon-name-part-type="species" reg="oriens">oriens</tp:taxon-name-part></tp:taxon-name></italic>, a new species of shrimpgoby (<tp:taxon-name><tp:taxon-name-part taxon-name-part-type="class" reg="Teleostei">Teleostei</tp:taxon-name-part></tp:taxon-name>, <tp:taxon-name><tp:taxon-name-part taxon-name-part-type="family" reg="Gobiidae">Gobiidae</tp:taxon-name-part></tp:taxon-name>) from the coast of Banyuwangi, East Java, Indonesia</article-title><source>Zookeys</source><day>24</day><month>06</month><year>2026</year><volume>1283</volume><fpage>67</fpage><lpage>77</lpage><pub-id pub-id-type="doi">10.3897/zookeys.1283.194940</pub-id></mixed-citation></tp:treatment-meta><tp:nomenclature><tp:taxon-name><object-id xmlns:xlink="http://www.w3.org/1999/xlink" content-type="arpha" xlink:type="simple">47B6EA24-25EF-5D29-B3F5-009AC422679A</object-id>
                		<tp:taxon-name-part taxon-name-part-type="genus" reg="Tomiyamichthys">Tomiyamichthys</tp:taxon-name-part> <tp:taxon-name-part taxon-name-part-type="species" reg="oriens">oriens</tp:taxon-name-part>
                	
                		<object-id xmlns:xlink="http://www.w3.org/1999/xlink" content-type="zoobank" xlink:type="simple">https://zoobank.org/AB73BAC3-AF1C-409B-B88D-D29D950F0ACF</object-id>
                	</tp:taxon-name><tp:taxon-status xmlns:xlink="http://www.w3.org/1999/xlink" xlink:type="simple">sp. nov.</tp:taxon-status><xref ref-type="fig" rid="F1">Figs 1</xref><xref ref-type="fig" rid="F2">, 2</xref><xref ref-type="fig" rid="F3">, 3</xref><xref ref-type="table" rid="T1">, Table 1</xref></tp:nomenclature><tp:treatment-sec sec-type="New English name"><title>New English name.</title><p>Oriens Shrimpgoby.</p></tp:treatment-sec><tp:treatment-sec sec-type="Type materials"><title>Type materials.</title><p><bold><italic>Holotype</italic>. Indonesia</bold> • 35.6 mm SL; Java Island, East Java Province, Banyuwangi Regency, 21 Aug. 2025; obtained from CV Cahaya Baru; collected using a fine-mesh hand net; <named-content xmlns:xlink="http://www.w3.org/1999/xlink" content-type="dwc:institutional_code" xlink:title="Museum Zoologicum Bogoriense" xlink:href="https://scientific-collections.gbif.org/institution/dd590f91-9a36-4ff2-8c17-b44f6c390f08" xlink:type="simple">MZB</named-content> 28902 (INA 1475). <bold><italic>Paratype</italic></bold>. 35.5 mm SL; same data as holotype; <named-content xmlns:xlink="http://www.w3.org/1999/xlink" content-type="dwc:institutional_code" xlink:title="Museum Zoologicum Bogoriense" xlink:href="https://scientific-collections.gbif.org/institution/dd590f91-9a36-4ff2-8c17-b44f6c390f08" xlink:type="simple">MZB</named-content> 28903 (INA 1580).</p></tp:treatment-sec><tp:treatment-sec sec-type="Diagnosis"><title>Diagnosis.</title><p>A new species of <italic><tp:taxon-name><tp:taxon-name-part taxon-name-part-type="genus" reg="Tomiyamichthys">Tomiyamichthys</tp:taxon-name-part></tp:taxon-name></italic> with the following combination of characters: dorsal-fin rays VI-I, 9; anal-fin rays I, 9; pectoral-fin rays 18; branched caudal-fin rays 13; longitudinal scale rows 60 or 61; transverse scale rows 15; gill rakers of first gill arch 3 + 8 (including rudimentary rakers); prepelvic region with partially embedded scales; two elongated filaments (second and third spines) in first dorsal fin of males; first and fourth spines of first dorsal fin approximately equal in length in both males and females; first dorsal fin trapezoid, without filamentous spines in females; a few relatively large orange spots on lateral surface of head (size similar to spots at base of second dorsal fin); five radiant orange blotches along lateral surface of body; irregular white blotches absent on lateral body surface; and indistinct black spot on membrane between fourth and fifth spines of first dorsal fin.</p></tp:treatment-sec><tp:treatment-sec sec-type="Description"><title>Description.</title><p>Counts and measurements given in Table <xref ref-type="table" rid="T1">1</xref>. Head and body compressed; head broader than deep; body elongated, deepest at pelvic-fin origin. Snout short, clearly shorter than pupil width. Eyes close set, nearly touching; interorbital space extremely narrow; eyes slightly interrupting head profile; well-defined longitudinal groove above eye, extending from interorbital to postorbital region. Cheek moderately bulged.</p><table-wrap id="T1" position="float" orientation="portrait"><label>Table 1.</label><caption><p>Counts and measurements (expressed as percentages of standard length) of <italic><tp:taxon-name><tp:taxon-name-part taxon-name-part-type="genus" reg="Tomiyamichthys">Tomiyamichthys</tp:taxon-name-part> <tp:taxon-name-part taxon-name-part-type="species" reg="oriens">oriens</tp:taxon-name-part></tp:taxon-name></italic> sp. nov. from East Java, Indonesia.</p></caption><table><tbody><tr><th rowspan="3" colspan="1"/><th rowspan="1" colspan="1">Holotype</th><th rowspan="1" colspan="1">Paratype</th></tr><tr><th rowspan="1" colspan="1"><named-content xmlns:xlink="http://www.w3.org/1999/xlink" content-type="dwc:institutional_code" xlink:title="Museum Zoologicum Bogoriense" xlink:href="https://scientific-collections.gbif.org/institution/dd590f91-9a36-4ff2-8c17-b44f6c390f08" xlink:type="simple">MZB</named-content> 28902</th><th rowspan="1" colspan="1"><named-content xmlns:xlink="http://www.w3.org/1999/xlink" content-type="dwc:institutional_code" xlink:title="Museum Zoologicum Bogoriense" xlink:href="https://scientific-collections.gbif.org/institution/dd590f91-9a36-4ff2-8c17-b44f6c390f08" xlink:type="simple">MZB</named-content> 28903</th></tr><tr><th rowspan="1" colspan="1">Male</th><th rowspan="1" colspan="1">Female</th></tr><tr><td rowspan="1" colspan="1">Standard length (SL; mm)</td><td rowspan="1" colspan="1">35.6</td><td rowspan="1" colspan="1">35.5</td></tr><tr><td rowspan="1" colspan="3">Count</td></tr><tr><td rowspan="1" colspan="1">First dorsal-fin rays</td><td rowspan="1" colspan="1">VI</td><td rowspan="1" colspan="1">VI</td></tr><tr><td rowspan="1" colspan="1">Second dorsal-fin rays</td><td rowspan="1" colspan="1">I, 9</td><td rowspan="1" colspan="1">I, 9</td></tr><tr><td rowspan="1" colspan="1">Anal-fin rays</td><td rowspan="1" colspan="1">I, 9</td><td rowspan="1" colspan="1">I, 9</td></tr><tr><td rowspan="1" colspan="1">Pectoral-fin rays</td><td rowspan="1" colspan="1">18</td><td rowspan="1" colspan="1">18</td></tr><tr><td rowspan="1" colspan="1">Pelvic-fin rays</td><td rowspan="1" colspan="1">I, 5</td><td rowspan="1" colspan="1">I, 5</td></tr><tr><td rowspan="1" colspan="1">Segmented caudal-fin rays</td><td rowspan="1" colspan="1">15</td><td rowspan="1" colspan="1">15</td></tr><tr><td rowspan="1" colspan="1">Branched caudal-fin rays</td><td rowspan="1" colspan="1">13</td><td rowspan="1" colspan="1">13</td></tr><tr><td rowspan="1" colspan="1">Upper unsegmented caudal-fin rays</td><td rowspan="1" colspan="1">c. 4</td><td rowspan="1" colspan="1">c. 4</td></tr><tr><td rowspan="1" colspan="1">Lower unsegmented caudal-fin rays</td><td rowspan="1" colspan="1">c. 3</td><td rowspan="1" colspan="1">c. 3</td></tr><tr><td rowspan="1" colspan="1">Longitudinal scale rows</td><td rowspan="1" colspan="1">60</td><td rowspan="1" colspan="1">61</td></tr><tr><td rowspan="1" colspan="1">Transverse scale rows</td><td rowspan="1" colspan="1">15</td><td rowspan="1" colspan="1">15</td></tr><tr><td rowspan="1" colspan="1">Gill rakers</td><td rowspan="1" colspan="1">3+8</td><td rowspan="1" colspan="1">3+8</td></tr><tr><td rowspan="1" colspan="1">Prepelvic scales embedded</td><td rowspan="1" colspan="1">partially</td><td rowspan="1" colspan="1">partially</td></tr><tr><td rowspan="1" colspan="1">Body scales</td><td rowspan="1" colspan="1">ctenoid posteriorly</td><td rowspan="1" colspan="1">ctenoid posteriorly</td></tr><tr><td rowspan="1" colspan="3">Measurement (% of SL)</td></tr><tr><td rowspan="1" colspan="1">Body depth (at pelvic-fin origin)</td><td rowspan="1" colspan="1">13.7</td><td rowspan="1" colspan="1">13.9</td></tr><tr><td rowspan="1" colspan="1">Body depth (at anal-fin origin)</td><td rowspan="1" colspan="1">12.6</td><td rowspan="1" colspan="1">12.9</td></tr><tr><td rowspan="1" colspan="1">Body width</td><td rowspan="1" colspan="1">12.7</td><td rowspan="1" colspan="1">12.3</td></tr><tr><td rowspan="1" colspan="1">Head length</td><td rowspan="1" colspan="1">26.8</td><td rowspan="1" colspan="1">27.9</td></tr><tr><td rowspan="1" colspan="1">Head width</td><td rowspan="1" colspan="1">13.1</td><td rowspan="1" colspan="1">13.9</td></tr><tr><td rowspan="1" colspan="1">Snout length</td><td rowspan="1" colspan="1">6.3</td><td rowspan="1" colspan="1">6.1</td></tr><tr><td rowspan="1" colspan="1">Orbit diameter</td><td rowspan="1" colspan="1">7.4</td><td rowspan="1" colspan="1">7.2</td></tr><tr><td rowspan="1" colspan="1">Cheek depth</td><td rowspan="1" colspan="1">6.9</td><td rowspan="1" colspan="1">7.0</td></tr><tr><td rowspan="1" colspan="1">Upper-jaw length</td><td rowspan="1" colspan="1">10.9</td><td rowspan="1" colspan="1">11.6</td></tr><tr><td rowspan="1" colspan="1">Caudal-peduncle depth</td><td rowspan="1" colspan="1">8.8</td><td rowspan="1" colspan="1">8.7</td></tr><tr><td rowspan="1" colspan="1">Caudal-peduncle length</td><td rowspan="1" colspan="1">18.6</td><td rowspan="1" colspan="1">18.9</td></tr><tr><td rowspan="1" colspan="1">Predorsal fin length</td><td rowspan="1" colspan="1">33.5</td><td rowspan="1" colspan="1">34.4</td></tr><tr><td rowspan="1" colspan="1">Pre-anal fin length</td><td rowspan="1" colspan="1">57.7</td><td rowspan="1" colspan="1">59.1</td></tr><tr><td rowspan="1" colspan="1">Prepelvic fin length</td><td rowspan="1" colspan="1">29.0</td><td rowspan="1" colspan="1">31.0</td></tr><tr><td rowspan="1" colspan="1">Dorsal-fin base length</td><td rowspan="1" colspan="1">48.1</td><td rowspan="1" colspan="1">48.9</td></tr><tr><td rowspan="1" colspan="1">First dorsal-fin first spine length</td><td rowspan="1" colspan="1">20.2</td><td rowspan="1" colspan="1">20.6</td></tr><tr><td rowspan="1" colspan="1">First dorsal-fin third spine length</td><td rowspan="1" colspan="1">35.6</td><td rowspan="1" colspan="1">21.9</td></tr><tr><td rowspan="1" colspan="1">First dorsal-fin fourth spine length</td><td rowspan="1" colspan="1">19.8</td><td rowspan="1" colspan="1">20.3</td></tr><tr><td rowspan="1" colspan="1">First dorsal-fin fifth spine length</td><td rowspan="1" colspan="1">13.5</td><td rowspan="1" colspan="1">16.7</td></tr><tr><td rowspan="1" colspan="1">Second dorsal-fin spine length</td><td rowspan="1" colspan="1">10.5</td><td rowspan="1" colspan="1">9.9</td></tr><tr><td rowspan="1" colspan="1">Longest dorsal-fin ray length</td><td rowspan="1" colspan="1">19.6</td><td rowspan="1" colspan="1">18.0</td></tr><tr><td rowspan="1" colspan="1">Anal-fin base length</td><td rowspan="1" colspan="1">22.3</td><td rowspan="1" colspan="1">23.0</td></tr><tr><td rowspan="1" colspan="1">Anal-fin spine length</td><td rowspan="1" colspan="1">7.1</td><td rowspan="1" colspan="1">6.9</td></tr><tr><td rowspan="1" colspan="1">Longest anal-fin ray length</td><td rowspan="1" colspan="1">18.7</td><td rowspan="1" colspan="1">17.7</td></tr><tr><td rowspan="1" colspan="1">Caudal-fin length</td><td rowspan="1" colspan="1">27.3</td><td rowspan="1" colspan="1">27.0</td></tr><tr><td rowspan="1" colspan="1">Pectoral-fin length</td><td rowspan="1" colspan="1">24.8</td><td rowspan="1" colspan="1">25.2</td></tr><tr><td rowspan="1" colspan="1">Pelvic-fin spine length</td><td rowspan="1" colspan="1">6.2</td><td rowspan="1" colspan="1">7.3</td></tr><tr><td rowspan="1" colspan="1">Pelvic-fin ray length</td><td rowspan="1" colspan="1">22.0</td><td rowspan="1" colspan="1">22.2</td></tr></tbody></table></table-wrap><p>Mouth terminal, oblique, inclined approximately 30° to horizontal body axis; posterior margin of upper lip reaching vertical through middle of pupil; posterior margin of maxilla reaching level of posterior margin of pupil. Anterior naris circular, with short membranous tube, anteroventral to posterior naris, just above anterior margin of upper lip; posterior naris circular, with very short tube, slightly anterior to center of eye. Teeth in upper jaw in 9 or 10 rows on each side, slender, conical; lower jaw with 5 or 6 rows on each side; teeth posteriorly smaller, teeth band narrowing to single row; anteriorly progressively larger and more widely spaced; anterior part of upper and lower jaws with 5 or 6 enlarged teeth. No teeth on vomer or palatines. Inner edges of lips papillose. Tongue tip blunt. Gill rakers small, short; 3 on upper limb, 8 on lower limb (including 2 and 3 rudimentary rakers in holotype and paratype, respectively) of first gill arch.</p><p>Cephalic pores and papilla rows (Fig. <xref ref-type="fig" rid="F3">3</xref>) well developed; pore pattern including a large pore (B’) adjacent to each posterior naris, two unpaired pores (C and D) at anterior and posterior interorbital regions, respectively, a pore (E) at dorsoposterior corner of orbit, three postocular pores (F, G and H’), and three preopercular pores (M’, N, and O’); K’ and L’ pores above operculum absent. Longitudinal papilla rows on lateral surface and ventrum of head (Fig. <xref ref-type="fig" rid="F3">3A, C</xref>): a single row below posterior margin of orbit; three rows across cheek; two rows extending anteriorly from preopercular-canal pore O’ along lower margin of preopercle to just behind anterior edge of lower lip; a vertically oriented row on opercle, curving horizontally. Longitudinal papilla rows on dorsal surface of head (Fig. <xref ref-type="fig" rid="F3">3B</xref>): a single oblique row adjacent to nasal; three pairs of short rows behind eyes on nape; two long rows above preopercle and opercle; two pairs of short rows on predorsal region.</p><p>Body scales mostly cycloid, becoming weakly ctenoid from about anterior part of second dorsal fin to caudal peduncle, and on base of caudal fin, increasing in size posteriorly; head and pectoral-fin base naked; prepelvic region with partially embedded scales (Fig. <xref ref-type="fig" rid="F3">3C</xref>); fins scaleless, except for three to four rows at base of caudal fin.</p><p>First dorsal-fin origin slightly posterior to pelvic-fin base; second dorsal fin close to but clearly separated from first dorsal fin. Dorsal-fin spines slender, flexible. In males, first spine relatively short, about equal in length to fourth spine; second and third spines longest, filamentous; fifth spine shortest. In females, first to fourth spines subequal, not prolonged, fifth spine shortest. Second dorsal fin longer than anal fin in both sexes. All segmented rays of second dorsal fin branched; tip of last ray reaching caudal-fin base when depressed in males, reaching to just before caudal-fin base in females. Anal-fin origin below base of first segmented ray of second dorsal fin; anal-fin height slightly less than that of second dorsal fin when expanded. Anal-fin spine slender, flexible; all segmented rays branched, last ray not reaching caudal-fin base when depressed. Caudal fin ovate. Expanded pectoral fins rounded, posterior margin reaching to below posterior end of first dorsal-fin base. Pelvic-fin origin slightly posterior to vertical through pectoral-fin base; pelvic-fin tip not reaching anus. Pelvic fins united medially by frenum between spines, and interradial membrane between innermost segmented rays; pelvic frenum thin, with smooth posterior margin.</p><p><bold><italic>Color when fresh</italic></bold> (Figs <xref ref-type="fig" rid="F1">1A</xref>, <xref ref-type="fig" rid="F2">2A</xref>). Body milky-white, scattered with numerous small yellow spots; five large radiant orange blotches along upper half of lateral body surface, first (faint) just behind opercle, second below middle of first dorsal-fin base, third and fourth below second dorsal-fin base, and fifth at caudal-fin base. Head white ventrally, purplish-white laterally, with several yellow marble-like spots from snout to opercle and nape; spots generally similar in size to those on base of second dorsal fin; largest spot elongate, below eye (above posterior portion of maxilla). Pupil black; iris golden, orangish dorsally and yellowish ventrally. First dorsal fin dark greenish-grey; membranes with long vertical or oblique semi-translucent white marks between first and third spines in males, and between fourth and sixth spines in females; small indistinct black spots distally on outer margin of membrane between third and fourth spines; numerous small yellow spots near base of posterior membranes. Second dorsal fin with semi-translucent white and dark membranes and 3–6 longitudinal rows of yellow spots. Caudal-fin membrane translucent, with 2 or 3 transverse rows of yellow spots anteriorly, and longitudinal yellow bands on posterior and ventral portions. Anal fin semi-translucent white and dark, with two narrow longitudinal yellow bands. Pelvic fin semi-translucent white and dark, with several yellow spots. Pectoral fin semi-translucent dorsally, white with yellow spots ventrally.</p><fig id="F1" position="float" orientation="portrait"><object-id xmlns:xlink="http://www.w3.org/1999/xlink" content-type="doi" xlink:type="simple">10.3897/zookeys.1283.194940.figure1</object-id><object-id xmlns:xlink="http://www.w3.org/1999/xlink" content-type="arpha" xlink:type="simple">7A9CBFF1-82F9-5170-AC40-B1305F699FDE</object-id><label>Figure 1.</label><caption><p>Holotype of <italic><tp:taxon-name><tp:taxon-name-part taxon-name-part-type="genus" reg="Tomiyamichthys">Tomiyamichthys</tp:taxon-name-part> <tp:taxon-name-part taxon-name-part-type="species" reg="oriens">oriens</tp:taxon-name-part></tp:taxon-name></italic> sp. nov., <named-content xmlns:xlink="http://www.w3.org/1999/xlink" content-type="dwc:institutional_code" xlink:title="Museum Zoologicum Bogoriense" xlink:href="https://scientific-collections.gbif.org/institution/dd590f91-9a36-4ff2-8c17-b44f6c390f08" xlink:type="simple">MZB</named-content> 28902, male, 35.6 mm SL, off Banyuwangi, East Java, Indonesia. <bold>A</bold>. Fresh specimen; <bold>B</bold>. Preserved specimen.</p></caption><graphic xmlns:xlink="http://www.w3.org/1999/xlink" xlink:href="zookeys-1283-067_article-194940__-g001.jpg" id="oo_1694589.jpg" position="float" orientation="portrait" xlink:type="simple"><uri content-type="original_file" xlink:type="simple">https://binary.pensoft.net/fig/1694589</uri></graphic></fig><fig id="F2" position="float" orientation="portrait"><object-id xmlns:xlink="http://www.w3.org/1999/xlink" content-type="doi" xlink:type="simple">10.3897/zookeys.1283.194940.figure2</object-id><object-id xmlns:xlink="http://www.w3.org/1999/xlink" content-type="arpha" xlink:type="simple">B2EC967C-3632-55EE-A054-372F5FAC1C15</object-id><label>Figure 2.</label><caption><p>Paratype of <italic><tp:taxon-name><tp:taxon-name-part taxon-name-part-type="genus" reg="Tomiyamichthys">Tomiyamichthys</tp:taxon-name-part> <tp:taxon-name-part taxon-name-part-type="species" reg="oriens">oriens</tp:taxon-name-part></tp:taxon-name></italic> sp. nov., <named-content xmlns:xlink="http://www.w3.org/1999/xlink" content-type="dwc:institutional_code" xlink:title="Museum Zoologicum Bogoriense" xlink:href="https://scientific-collections.gbif.org/institution/dd590f91-9a36-4ff2-8c17-b44f6c390f08" xlink:type="simple">MZB</named-content> 28903, female, 35.5 mm SL, off Banyuwangi, East Java, Indonesia. <bold>A</bold>. Fresh specimen; <bold>B</bold>. Preserved specimen.</p></caption><graphic xmlns:xlink="http://www.w3.org/1999/xlink" xlink:href="zookeys-1283-067_article-194940__-g002.jpg" id="oo_1694590.jpg" position="float" orientation="portrait" xlink:type="simple"><uri content-type="original_file" xlink:type="simple">https://binary.pensoft.net/fig/1694590</uri></graphic></fig><fig id="F3" position="float" orientation="portrait"><object-id xmlns:xlink="http://www.w3.org/1999/xlink" content-type="doi" xlink:type="simple">10.3897/zookeys.1283.194940.figure3</object-id><object-id xmlns:xlink="http://www.w3.org/1999/xlink" content-type="arpha" xlink:type="simple">4F535C28-6F90-50A5-9660-A6797F97F613</object-id><label>Figure 3.</label><caption><p>Head of holotype of <italic><tp:taxon-name><tp:taxon-name-part taxon-name-part-type="genus" reg="Tomiyamichthys">Tomiyamichthys</tp:taxon-name-part> <tp:taxon-name-part taxon-name-part-type="species" reg="oriens">oriens</tp:taxon-name-part></tp:taxon-name></italic> sp. nov., <named-content xmlns:xlink="http://www.w3.org/1999/xlink" content-type="dwc:institutional_code" xlink:title="Museum Zoologicum Bogoriense" xlink:href="https://scientific-collections.gbif.org/institution/dd590f91-9a36-4ff2-8c17-b44f6c390f08" xlink:type="simple">MZB</named-content> 28902, male, 35.6 mm SL, showing sensory papillae (white spots), pores (black spots with yellow edges), and prepelvic scales (PS) (black dashed line). <bold>A</bold> Lateral; <bold>B</bold>. Dorsal; <bold>C</bold>. Ventral views. Scale bar: 1 mm.</p></caption><graphic xmlns:xlink="http://www.w3.org/1999/xlink" xlink:href="zookeys-1283-067_article-194940__-g003.jpg" id="oo_1694591.jpg" position="float" orientation="portrait" xlink:type="simple"><uri content-type="original_file" xlink:type="simple">https://binary.pensoft.net/fig/1694591</uri></graphic></fig><p><bold><italic>Color when preserved</italic></bold> (Figs <xref ref-type="fig" rid="F1">1B</xref>, <xref ref-type="fig" rid="F2">2B</xref>). Head whitish, generally with dark to brown marbled pattern. Body pale brown to milky-white, with four large dark grey net-like blotches (first blotch behind opercle present in fresh specimens, but not retained after preservation). First dorsal fin blackish, with semi-translucent white markings near fin base; large semi-translucent white marking between fourth and sixth spines (female only). Second dorsal, anal, pectoral, pelvic, and caudal fins uniformly semi-translucent, with dark brown pigmentation. Orange and yellow spots on head, body, and fins (in fresh specimens) all faded.</p></tp:treatment-sec><tp:treatment-sec sec-type="Distribution and habitat"><title>Distribution and habitat.</title><p>Currently known only off Banyuwangi, East Java, Indonesia. According to local fishermen (pers. comm.), the species inhabits sandy bottoms in shallow coastal waters. However, its ecological association with alpheid shrimps, typical of species of the genus <italic><tp:taxon-name><tp:taxon-name-part taxon-name-part-type="genus" reg="Tomiyamichthys">Tomiyamichthys</tp:taxon-name-part></tp:taxon-name></italic>, has not been directly observed.</p></tp:treatment-sec><tp:treatment-sec sec-type="Etymology"><title>Etymology.</title><p>The specific epithet <italic>oriens</italic> is a Latin participle meaning “east” or “the rising sun.” The name refers to the radiant orange coloration of the living specimen, evoking the hues of sunrise. It also refers to the type locality of the species in Banyuwangi, East Java, a region popularly known in Indonesia as “The Sunrise of Java” due to its geographic position at the easternmost extremity of the island. Treated as a noun in apposition.</p></tp:treatment-sec><tp:treatment-sec sec-type="Remarks"><title>Remarks.</title><p>On the basis of segmented dorsal- and anal-fin ray numbers, the valid species of <italic><tp:taxon-name><tp:taxon-name-part taxon-name-part-type="genus" reg="Tomiyamichthys">Tomiyamichthys</tp:taxon-name-part></tp:taxon-name></italic> fall into four groups: those with 12 segmented rays (six species); those with 11 segmented rays (three species); those with 10 segmented rays (eight species); and those with nine segmented rays (three species) (see <xref ref-type="bibr" rid="B4">Allen et al. 2020</xref>, <xref ref-type="bibr" rid="B3">2023</xref>; <xref ref-type="bibr" rid="B9">Sato and Motomura 2025</xref>). The new species of <italic><tp:taxon-name><tp:taxon-name-part taxon-name-part-type="genus" reg="Tomiyamichthys">Tomiyamichthys</tp:taxon-name-part></tp:taxon-name></italic>, described herein, having nine segmented dorsal- and anal-fin rays, belongs to the last group together with the Indo-West Pacific species <italic><tp:taxon-name><tp:taxon-name-part taxon-name-part-type="genus" reg="Tomiyamichthys">T.</tp:taxon-name-part> <tp:taxon-name-part taxon-name-part-type="species" reg="latruncularius">latruncularius</tp:taxon-name-part></tp:taxon-name></italic> (Klausewitz, 1974), and two recently described species from West Papua and southern Japan, <italic><tp:taxon-name><tp:taxon-name-part taxon-name-part-type="genus" reg="Tomiyamichthys">T.</tp:taxon-name-part> <tp:taxon-name-part taxon-name-part-type="species" reg="eyreae">eyreae</tp:taxon-name-part></tp:taxon-name></italic> and <italic><tp:taxon-name><tp:taxon-name-part taxon-name-part-type="genus" reg="Tomiyamichthys">T.</tp:taxon-name-part> <tp:taxon-name-part taxon-name-part-type="species" reg="hyacinthinus">hyacinthinus</tp:taxon-name-part></tp:taxon-name></italic> Sato &amp; Motomura, 2025, respectively.</p><p>Within the group characterized by nine segmented dorsal- and anal-fin rays, <italic><tp:taxon-name><tp:taxon-name-part taxon-name-part-type="genus" reg="Tomiyamichthys">T.</tp:taxon-name-part> <tp:taxon-name-part taxon-name-part-type="species" reg="oriens">oriens</tp:taxon-name-part></tp:taxon-name></italic> sp. nov. is most similar to <italic><tp:taxon-name><tp:taxon-name-part taxon-name-part-type="genus" reg="Tomiyamichthys">T.</tp:taxon-name-part> <tp:taxon-name-part taxon-name-part-type="species" reg="hyacinthinus">hyacinthinus</tp:taxon-name-part></tp:taxon-name></italic>, both species being readily distinguished from <italic><tp:taxon-name><tp:taxon-name-part taxon-name-part-type="genus" reg="Tomiyamichthys">T.</tp:taxon-name-part> <tp:taxon-name-part taxon-name-part-type="species" reg="latruncularius">latruncularius</tp:taxon-name-part></tp:taxon-name></italic> and <italic><tp:taxon-name><tp:taxon-name-part taxon-name-part-type="genus" reg="Tomiyamichthys">T.</tp:taxon-name-part> <tp:taxon-name-part taxon-name-part-type="species" reg="eyreae">eyreae</tp:taxon-name-part></tp:taxon-name></italic> by the presence of two elongated filaments (second and third spines) in the first dorsal fin of males (vs. three elongated filaments, on the second to fourth spines in <italic><tp:taxon-name><tp:taxon-name-part taxon-name-part-type="genus" reg="Tomiyamichthys">T.</tp:taxon-name-part> <tp:taxon-name-part taxon-name-part-type="species" reg="eyreae">eyreae</tp:taxon-name-part></tp:taxon-name></italic>, and the first to third spines in <italic><tp:taxon-name><tp:taxon-name-part taxon-name-part-type="genus" reg="Tomiyamichthys">T.</tp:taxon-name-part> <tp:taxon-name-part taxon-name-part-type="species" reg="latruncularius">latruncularius</tp:taxon-name-part></tp:taxon-name></italic>).</p><p>Additionally, <italic><tp:taxon-name><tp:taxon-name-part taxon-name-part-type="genus" reg="Tomiyamichthys">T.</tp:taxon-name-part> <tp:taxon-name-part taxon-name-part-type="species" reg="oriens">oriens</tp:taxon-name-part></tp:taxon-name></italic> sp. nov. can be distinguished from <italic><tp:taxon-name><tp:taxon-name-part taxon-name-part-type="genus" reg="Tomiyamichthys">T.</tp:taxon-name-part> <tp:taxon-name-part taxon-name-part-type="species" reg="eyreae">eyreae</tp:taxon-name-part></tp:taxon-name></italic> and <italic><tp:taxon-name><tp:taxon-name-part taxon-name-part-type="genus" reg="Tomiyamichthys">T.</tp:taxon-name-part> <tp:taxon-name-part taxon-name-part-type="species" reg="latruncularius">latruncularius</tp:taxon-name-part></tp:taxon-name></italic> (based on characters and meristics from <xref ref-type="bibr" rid="B4">Allen et al. 2020</xref>) by having a greater number of pectoral-fin rays and gill rakers (18 and 3 + 8, respectively, in <italic><tp:taxon-name><tp:taxon-name-part taxon-name-part-type="genus" reg="Tomiyamichthys">T.</tp:taxon-name-part> <tp:taxon-name-part taxon-name-part-type="species" reg="oriens">oriens</tp:taxon-name-part></tp:taxon-name></italic> sp. nov. vs. 17 and 2 + 3, respectively, in <italic><tp:taxon-name><tp:taxon-name-part taxon-name-part-type="genus" reg="Tomiyamichthys">T.</tp:taxon-name-part> <tp:taxon-name-part taxon-name-part-type="species" reg="eyreae">eyreae</tp:taxon-name-part></tp:taxon-name></italic>); more longitudinal scale rows (60 or 61 vs. 55 or 56 in <italic><tp:taxon-name><tp:taxon-name-part taxon-name-part-type="genus" reg="Tomiyamichthys">T.</tp:taxon-name-part> <tp:taxon-name-part taxon-name-part-type="species" reg="eyreae">eyreae</tp:taxon-name-part></tp:taxon-name></italic> and 47–49 in <italic><tp:taxon-name><tp:taxon-name-part taxon-name-part-type="genus" reg="Tomiyamichthys">T.</tp:taxon-name-part> <tp:taxon-name-part taxon-name-part-type="species" reg="latruncularius">latruncularius</tp:taxon-name-part></tp:taxon-name></italic>); a higher number of transverse scale rows than in <italic><tp:taxon-name><tp:taxon-name-part taxon-name-part-type="genus" reg="Tomiyamichthys">T.</tp:taxon-name-part> <tp:taxon-name-part taxon-name-part-type="species" reg="eyreae">eyreae</tp:taxon-name-part></tp:taxon-name></italic> (15 vs. 13 or 14), but fewer than in <italic><tp:taxon-name><tp:taxon-name-part taxon-name-part-type="genus" reg="Tomiyamichthys">T.</tp:taxon-name-part> <tp:taxon-name-part taxon-name-part-type="species" reg="latruncularius">latruncularius</tp:taxon-name-part></tp:taxon-name></italic> (18); and a partially scaled prepelvic region (vs. scales absent in <italic><tp:taxon-name><tp:taxon-name-part taxon-name-part-type="genus" reg="Tomiyamichthys">T.</tp:taxon-name-part> <tp:taxon-name-part taxon-name-part-type="species" reg="latruncularius">latruncularius</tp:taxon-name-part></tp:taxon-name></italic>). <italic><tp:taxon-name><tp:taxon-name-part taxon-name-part-type="genus" reg="Tomiyamichthys">Tomiyamichthys</tp:taxon-name-part> <tp:taxon-name-part taxon-name-part-type="species" reg="oriens">oriens</tp:taxon-name-part></tp:taxon-name></italic> sp. nov. is further distinguished from <italic><tp:taxon-name><tp:taxon-name-part taxon-name-part-type="genus" reg="Tomiyamichthys">T.</tp:taxon-name-part> <tp:taxon-name-part taxon-name-part-type="species" reg="eyreae">eyreae</tp:taxon-name-part></tp:taxon-name></italic> by its lateral body pattern: in living and fresh specimens, <italic><tp:taxon-name><tp:taxon-name-part taxon-name-part-type="genus" reg="Tomiyamichthys">T.</tp:taxon-name-part> <tp:taxon-name-part taxon-name-part-type="species" reg="eyreae">eyreae</tp:taxon-name-part></tp:taxon-name></italic> exhibits two rows of large, irregular white blotches, one along the upper body and the other along the ventral half, such a pattern being absent in <italic><tp:taxon-name><tp:taxon-name-part taxon-name-part-type="genus" reg="Tomiyamichthys">T.</tp:taxon-name-part> <tp:taxon-name-part taxon-name-part-type="species" reg="oriens">oriens</tp:taxon-name-part></tp:taxon-name></italic> sp. nov.</p><p><italic><tp:taxon-name><tp:taxon-name-part taxon-name-part-type="genus" reg="Tomiyamichthys">Tomiyamichthys</tp:taxon-name-part> <tp:taxon-name-part taxon-name-part-type="species" reg="oriens">oriens</tp:taxon-name-part></tp:taxon-name></italic> sp. nov. appears to differ from <italic><tp:taxon-name><tp:taxon-name-part taxon-name-part-type="genus" reg="Tomiyamichthys">T.</tp:taxon-name-part> <tp:taxon-name-part taxon-name-part-type="species" reg="hyacinthinus">hyacinthinus</tp:taxon-name-part></tp:taxon-name></italic> in the following combination of morphological characters (comparative data for <italic><tp:taxon-name><tp:taxon-name-part taxon-name-part-type="genus" reg="Tomiyamichthys">T.</tp:taxon-name-part> <tp:taxon-name-part taxon-name-part-type="species" reg="hyacinthinus">hyacinthinus</tp:taxon-name-part></tp:taxon-name></italic> based on <xref ref-type="bibr" rid="B9">Sato and Motomura 2025</xref>), including a greater number of pectoral-fin rays (18 in the former vs. 17 in the latter), fewer branched caudal-fin rays (13 vs. 14 or 15), a greater number of longitudinal scales (60 or 61 vs. 45–48), and fewer gill rakers (11 vs. 12–13). Although the color pattern of <italic><tp:taxon-name><tp:taxon-name-part taxon-name-part-type="genus" reg="Tomiyamichthys">T.</tp:taxon-name-part> <tp:taxon-name-part taxon-name-part-type="species" reg="oriens">oriens</tp:taxon-name-part></tp:taxon-name></italic> sp. nov. is very similar to that of <italic><tp:taxon-name><tp:taxon-name-part taxon-name-part-type="genus" reg="Tomiyamichthys">T.</tp:taxon-name-part> <tp:taxon-name-part taxon-name-part-type="species" reg="hyacinthinus">hyacinthinus</tp:taxon-name-part></tp:taxon-name></italic>, particularly in the arrangement of spots and blotches on the head and body, it differs in several respects: yellow spots on lateral surface of head relatively larger (similar in size to those on second dorsal-fin base), but fewer in number (vs. smaller and more numerous in <italic><tp:taxon-name><tp:taxon-name-part taxon-name-part-type="genus" reg="Tomiyamichthys">T.</tp:taxon-name-part> <tp:taxon-name-part taxon-name-part-type="species" reg="hyacinthinus">hyacinthinus</tp:taxon-name-part></tp:taxon-name></italic>); five bright orange blotches present along lateral body wall (vs. orangish-dark brown blotches); and a small, indistinct black spot present on membrane between third and fourth dorsal-fin spines (vs. large, distinct spot).</p><p>Genetic distances among eight species of <italic><tp:taxon-name><tp:taxon-name-part taxon-name-part-type="genus" reg="Tomiyamichthys">Tomiyamichthys</tp:taxon-name-part></tp:taxon-name></italic>, calculated from partial sequences of the mitochondrial <abbrev xmlns:xlink="http://www.w3.org/1999/xlink" xlink:title="cytochrome c oxidase subunit I" xlink:type="simple">COI</abbrev> gene, reveal that <italic><tp:taxon-name><tp:taxon-name-part taxon-name-part-type="genus" reg="Tomiyamichthys">T.</tp:taxon-name-part> <tp:taxon-name-part taxon-name-part-type="species" reg="oriens">oriens</tp:taxon-name-part></tp:taxon-name></italic> sp. nov. differs from <italic><tp:taxon-name><tp:taxon-name-part taxon-name-part-type="genus" reg="Tomiyamichthys">T.</tp:taxon-name-part> <tp:taxon-name-part taxon-name-part-type="species" reg="hyacinthinus">hyacinthinus</tp:taxon-name-part></tp:taxon-name></italic> by 0.031 ± 0.006 and from <italic><tp:taxon-name><tp:taxon-name-part taxon-name-part-type="genus" reg="Tomiyamichthys">T.</tp:taxon-name-part> <tp:taxon-name-part taxon-name-part-type="species" reg="latruncularius">latruncularius</tp:taxon-name-part></tp:taxon-name></italic> by 0.090 ± 0.012, <italic><tp:taxon-name><tp:taxon-name-part taxon-name-part-type="genus" reg="Tomiyamichthys">T.</tp:taxon-name-part> <tp:taxon-name-part taxon-name-part-type="species" reg="elliotensis">elliotensis</tp:taxon-name-part></tp:taxon-name></italic> Allen, Erdmann &amp; Dudgeon, 2023 by 0.167 ± 0.016, <italic><tp:taxon-name><tp:taxon-name-part taxon-name-part-type="genus" reg="Tomiyamichthys">T.</tp:taxon-name-part> <tp:taxon-name-part taxon-name-part-type="species" reg="russus">russus</tp:taxon-name-part></tp:taxon-name></italic> by 0.173 ± 0.016, <italic><tp:taxon-name><tp:taxon-name-part taxon-name-part-type="genus" reg="Tomiyamichthys">T.</tp:taxon-name-part> <tp:taxon-name-part taxon-name-part-type="species" reg="oni">oni</tp:taxon-name-part></tp:taxon-name></italic> by 0.177 ± 0.016, <italic><tp:taxon-name><tp:taxon-name-part taxon-name-part-type="genus" reg="Tomiyamichthys">T.</tp:taxon-name-part> <tp:taxon-name-part taxon-name-part-type="species" reg="lanceolatus">lanceolatus</tp:taxon-name-part></tp:taxon-name></italic> by 0.207 ± 0.018, and <italic><tp:taxon-name><tp:taxon-name-part taxon-name-part-type="genus" reg="Tomiyamichthys">T.</tp:taxon-name-part> <tp:taxon-name-part taxon-name-part-type="species" reg="tanyspilus">tanyspilus</tp:taxon-name-part></tp:taxon-name></italic> by 0.194 ± 0.017 (Fig. <xref ref-type="fig" rid="F4">4</xref>).</p><fig id="F4" position="float" orientation="portrait"><object-id xmlns:xlink="http://www.w3.org/1999/xlink" content-type="doi" xlink:type="simple">10.3897/zookeys.1283.194940.figure4</object-id><object-id xmlns:xlink="http://www.w3.org/1999/xlink" content-type="arpha" xlink:type="simple">FD573502-5BDA-515A-AC06-8F31551F2C69</object-id><label>Figure 4.</label><caption><p>Bayesian phylogenetic tree inferred from partial mtDNA <abbrev xmlns:xlink="http://www.w3.org/1999/xlink" xlink:title="cytochrome c oxidase subunit I" xlink:type="simple">COI</abbrev> sequences. The analysis was performed using the HKY + Γ + I substitution model with a Markov Chain Monte Carlo (<abbrev xmlns:xlink="http://www.w3.org/1999/xlink" xlink:title="Markov Chain Monte Carlo" xlink:type="simple">MCMC</abbrev>) run of 1,000,000 generations. Posterior probability values are indicated at the nodes. <italic><tp:taxon-name><tp:taxon-name-part taxon-name-part-type="genus" reg="Stonogobiops">Stonogobiops</tp:taxon-name-part> <tp:taxon-name-part taxon-name-part-type="species" reg="xanthorhinica">xanthorhinica</tp:taxon-name-part></tp:taxon-name></italic> was used as the outgroup.</p></caption><graphic xmlns:xlink="http://www.w3.org/1999/xlink" xlink:href="zookeys-1283-067_article-194940__-g004.jpg" id="oo_1694592.jpg" position="float" orientation="portrait" xlink:type="simple"><uri content-type="original_file" xlink:type="simple">https://binary.pensoft.net/fig/1694592</uri></graphic></fig></tp:treatment-sec><ref-list><ref id="B4"><mixed-citation xmlns:xlink="http://www.w3.org/1999/xlink" xlink:type="simple">Allen GR, Erdmann MV, Mongdong MU (2020) <italic><tp:taxon-name><tp:taxon-name-part taxon-name-part-type="genus">Tomiyamichthys</tp:taxon-name-part> <tp:taxon-name-part taxon-name-part-type="species">eyreae</tp:taxon-name-part></tp:taxon-name></italic>, a new species of shrimpgoby (<tp:taxon-name><tp:taxon-name-part taxon-name-part-type="family">Gobiidae</tp:taxon-name-part></tp:taxon-name>) from West Papua, Indonesia. Aqua 26: 1–27.</mixed-citation></ref><ref id="B3"><mixed-citation xmlns:xlink="http://www.w3.org/1999/xlink" xlink:type="simple">Allen GR, Erdmann MV, Dudgeon CL (2023) <italic><tp:taxon-name><tp:taxon-name-part taxon-name-part-type="genus">Tomiyamichthys</tp:taxon-name-part> <tp:taxon-name-part taxon-name-part-type="species">elliotensis</tp:taxon-name-part></tp:taxon-name></italic>, a new species of shrimpgoby (<tp:taxon-name><tp:taxon-name-part taxon-name-part-type="class">Teleostei</tp:taxon-name-part></tp:taxon-name>: <tp:taxon-name><tp:taxon-name-part taxon-name-part-type="family">Gobiidae</tp:taxon-name-part></tp:taxon-name>) from Lady Elliot Island, Queensland, Australia. Journal of the Ocean Science Foundation 40: 57–69. <ext-link xlink:href="10.5281/zenodo.8404547" ext-link-type="doi" xlink:type="simple">https://doi.org/10.5281/zenodo.8404547</ext-link></mixed-citation></ref><ref id="B9"><mixed-citation xmlns:xlink="http://www.w3.org/1999/xlink" xlink:type="simple">Sato MC, Motomura H (2025) <italic><tp:taxon-name><tp:taxon-name-part taxon-name-part-type="genus">Tomiyamichthys</tp:taxon-name-part> <tp:taxon-name-part taxon-name-part-type="species">hyacinthinus</tp:taxon-name-part></tp:taxon-name></italic>, a new species of shrimpgoby (<tp:taxon-name><tp:taxon-name-part taxon-name-part-type="class">Teleostei</tp:taxon-name-part></tp:taxon-name>: <tp:taxon-name><tp:taxon-name-part taxon-name-part-type="family">Gobiidae</tp:taxon-name-part></tp:taxon-name>) from southern Japan. Zootaxa 5588(1): 174–184. <ext-link xlink:href="10.11646/zootaxa.5588.1.8" ext-link-type="doi" xlink:type="simple">https://doi.org/10.11646/zootaxa.5588.1.8</ext-link></mixed-citation></ref></ref-list></tp:taxon-treatment>
